# Supplementary material for: A Genome-Wide Functional Screen Identifies Enhancer and Protective Genes for Amyloid Beta-Peptide Toxicity
Source: Int J Mol Sci. 2023 Jan 9;24(2):1278. doi: 10.3390/ijms24021278 (PMC9865122; doi:10.3390/ijms24021278)
Supplement: Supplementary file 1 [file ijms-24-01278-s001.zip]

Archive with 1 entries (1 files):
- ijms-2100939-supplementary.pdf
